# Supplementary material for: Elevated glucocorticoid concentrations during gestation predict reduced reproductive success in subordinate female banded mongooses
Source: Biol Lett. 2015 Oct;11(10):20150620. doi: 10.1098/rsbl.2015.0620 (PMC4650177; doi:10.1098/rsbl.2015.0620)
Supplement: Data used in study [file rsbl20150620supp2.xlsx]

## Sheet: gestation GCs
date	samp.date	mongooseID	social.group	litter	number.females	group.size	rank	rainfall	day.of.gestation	age	body.mass	litter.emerged	number.offspring	fetus.count	fGC
2010-12-30	-13	FF137	4B	F1101	9	10	1	1.66519	48	4.29589	1546	FALSE	0	3	29.6296
2011-01-17	-22	VF033	15	V1101	2	7	1	1.78895	39	4.79178	1329.5	TRUE	2	NA	40.648
2011-02-07	-1	VF033	15	V1101	2	7	1	1.7884	60	4.79178	1329.5	TRUE	2	NA	22.2696
2011-02-09	-21	BF215	1B	B1101	10	26	1	1.6779	40	6.93425	1774	TRUE	1	5	35.276
2011-02-16	-50	FF133	4B	F1102	8	14	1.5	1.6674	11	4.52877	1260.33	TRUE	3	3	18.8688
2011-02-16	-50	FF137	4B	F1102	8	14	1.5	1.6674	11	4.52877	1300	TRUE	1	4	27.7496
2011-03-09	-57	HF178	1H	H1101	8	14	2	1.5895	4	2.55616	1194	TRUE	3	3	19.6552
2011-03-09	-57	HF184	1H	H1101	8	14	3	1.5895	4	2.14795	1229.67	TRUE	1	NA	16.964
2011-03-09	-57	HF164	1H	H1101	8	14	1	1.5895	4	2.99726	1291.67	TRUE	1	3	15.0008
2011-03-30	-40	VF033	15	V1102	2	6	1	1.60497	21	5.03836	1184.5	TRUE	2	NA	10.1448
2011-03-31	-39	VF033	15	V1102	2	6	1	1.56188	22	5.03836	1184.5	TRUE	2	NA	15.956
2011-04-01	-38	VF033	15	V1102	2	6	1	1.59448	23	5.03836	1184.5	TRUE	2	NA	5.7032
2011-04-02	-37	VF033	15	V1102	2	6	1	1.64199	24	5.03836	1184.5	TRUE	2	NA	11.8104
2011-04-05	-34	VF033	15	V1102	2	6	1	1.64199	27	5.03836	1184.5	TRUE	2	NA	27.092
2010-09-03	-26	BF411	1B	B1005	7	22	2	1.96851	35	2.03836	1597.6	TRUE	1	3	60.2072
2010-09-11	-12	BF439	1B	B1005	7	22	4	1.95193	49	1.49863	1488.2	TRUE	0	4	144.106
2010-09-11	-18	BF426	1B	B1005	7	22	3	1.95193	43	1.84932	1693	TRUE	1	3	136.722
2010-09-14	-52	DF055	11	D1005	10	25	2	1.9884	9	6.06301	1345.33	TRUE	0	NA	39.7112
2010-09-15	-51	DF017	11	D1005	10	25	1	1.9884	10	8.13973	1514	TRUE	1	NA	58.0296
2010-09-15	-56	HF118	1H	H1004	11	17	1	1.9884	5	4.48767	1280.5	TRUE	5	NA	21.5112
2010-09-15	-56	HF178	1H	H1004	11	17	3	1.9884	5	2.07397	1204.25	TRUE	3	NA	44.1936
2010-09-15	-56	HF184	1H	H1004	11	17	4.5	1.9884	5	1.66575	1211.5	TRUE	0	NA	21.1768
2010-09-15	-56	HF182	1H	H1004	11	17	4.5	1.9884	5	1.66575	1119.75	TRUE	0	3	9.476
2010-09-14	-48	VF033	15	V1005	4	10	1	1.9884	13	4.52055	1274.4	TRUE	0	NA	73.8296
2010-09-16	-55	FF133	4B	F1004	9	14	1.5	1.9768	6	4.12329	1188	FALSE	0	2	22.6712
2010-10-12	-20	VF033	15	V1005	4	10	1	2.15635	41	4.52055	1274.4	TRUE	0	NA	26.1712
2010-10-13	-28	HF178	1H	H1004	11	17	3	2.14254	33	2.07397	1204.25	TRUE	3	NA	56.4536
2010-10-13	-28	HF184	1H	H1004	11	17	4.5	2.14254	33	1.66575	1211.5	TRUE	0	NA	32.7424
2010-10-14	-27	HF118	1H	H1004	11	17	1	2.18343	34	4.48767	1280.5	TRUE	5	NA	35.9536
2010-10-14	-27	HF182	1H	H1004	11	17	4.5	2.18343	34	1.66575	1119.75	TRUE	0	3	32.3344
2010-10-18	-18	DF017	11	D1005	10	25	1	2.30331	43	8.13973	1514	TRUE	1	NA	31.4992
2010-10-27	-14	HF164	1H	H1004	11	17	2	2.27182	47	2.51507	1304	TRUE	2	3	35.7112
2010-10-27	-14	HF178	1H	H1004	11	17	3	2.27182	47	2.07397	1204.25	TRUE	3	NA	31.7656
2010-10-29	-41	BF454	1B	B1006	6	20	5	2.22431	20	1.47123	1407.2	TRUE	1	3	35.4016
2010-11-03	-49	BF215	1B	B1006	6	20	1	2.06961	12	6.74247	1667	TRUE	4	NA	74.1232
2010-11-03	-35	BF439	1B	B1006	6	20	4	2.06961	26	1.70685	1536	TRUE	2	4	81.8144
2010-11-13	-39	BF426	1B	B1006	6	20	3	1.91436	22	2.07945	1754.67	TRUE	2	NA	51.4072
2010-11-16	-23	BF454	1B	B1006	6	20	5	1.83039	38	1.47123	1407.2	TRUE	1	3	54.8056
2010-11-17	-22	BF411	1B	B1006	6	20	2	1.82155	39	2.23288	1747.4	TRUE	1	3	39.5576
2010-12-08	-1	BF454	1B	B1006	6	20	5	1.67127	60	1.47123	1407.2	TRUE	1	3	75.1896
2010-12-08	-1	BF411	1B	B1006	6	20	2	1.67127	60	2.23288	1747.4	TRUE	1	3	112.568
2010-12-20	-29	DF055	11	D1101	12	27	1	1.65359	32	6.26575	1545.33	FALSE	0	3	37.3592
2010-07-20	-71	BF215	1B	B1005	7	22	1	2.16796	-10	6.51233	1627.33	TRUE	2	3	33.6784
2010-07-20	-71	BF426	1B	B1005	7	22	3	2.16796	-10	1.84932	1693	TRUE	1	3	43.5512
2010-07-21	-70	BF215	1B	B1005	7	22	1	2.16796	-9	6.51233	1627.33	TRUE	2	3	32.0496
2010-07-21	-64	BF439	1B	B1005	7	22	4	2.16796	-3	1.49863	1488.2	TRUE	0	4	36.4368
2010-07-21	-70	BF215	1B	B1005	7	22	1	2.16796	-9	6.51233	1627.33	TRUE	2	3	70.7976
2010-07-22	-69	BF426	1B	B1005	7	22	3	2.16796	-8	1.84932	1693	TRUE	1	3	29.5856
2010-07-22	-63	BF439	1B	B1005	7	22	4	2.16796	-2	1.49863	1488.2	TRUE	0	4	43.232
2010-07-22	-69	BF426	1B	B1005	7	22	3	2.16796	-8	1.84932	1693	TRUE	1	3	38.4488
2010-07-22	-63	BF439	1B	B1005	7	22	4	2.16796	-2	1.49863	1488.2	TRUE	0	4	90.984
2010-07-22	-69	BF426	1B	B1005	7	22	3	2.16796	-8	1.84932	1693	TRUE	1	3	93.08
2010-07-23	-62	BF439	1B	B1005	7	22	4	2.16519	-1	1.49863	1488.2	TRUE	0	4	63.852
2010-07-23	-68	BF426	1B	B1005	7	22	3	2.16519	-7	1.84932	1693	TRUE	1	3	53.7248
2010-07-23	-68	BF215	1B	B1005	7	22	1	2.16519	-7	6.51233	1627.33	TRUE	2	3	53.3488
2010-07-23	-68	BF426	1B	B1005	7	22	3	2.16519	-7	1.84932	1693	TRUE	1	3	51.5424
2010-07-23	-62	BF439	1B	B1005	7	22	4	2.16519	-1	1.49863	1488.2	TRUE	0	4	61.2016
2010-07-24	-61	BF439	1B	B1005	7	22	4	2.16519	0	1.49863	1488.2	TRUE	0	4	64.4592
2010-07-24	-67	BF215	1B	B1005	7	22	1	2.16519	-6	6.51233	1627.33	TRUE	2	3	31.8424
2010-07-24	-67	BF215	1B	B1005	7	22	1	2.16519	-6	6.51233	1627.33	TRUE	2	3	61.0136
2010-07-24	-61	BF439	1B	B1005	7	22	4	2.16519	0	1.49863	1488.2	TRUE	0	4	86.4272
2010-07-24	-67	BF426	1B	B1005	7	22	3	2.16519	-6	1.84932	1693	TRUE	1	3	36.612
2010-07-21	-70	BF215	1B	B1005	7	22	1	2.16796	-9	6.51233	1627.33	TRUE	2	3	37.508
2010-06-09	-12	FF133	4B	F1003	5	10	1.5	2.55056	49	3.73425	1376.6	TRUE	4	4	17.46
2010-06-09	-12	FF133	4B	F1003	5	10	1.5	2.55056	49	3.73425	1376.6	TRUE	4	4	34.5416
2010-06-09	-12	FF133	4B	F1003	5	10	1.5	2.55056	49	3.73425	1376.6	TRUE	4	4	26.2624
2010-06-09	-12	FF152	4B	F1003	5	10	4	2.55056	49	2.09041	1156	TRUE	0	3	38.6488
2010-07-21	-64	BF439	1B	B1005	7	22	4	2.16796	-3	1.49863	1488.2	TRUE	0	4	63.0288
2010-07-21	-70	BF426	1B	B1005	7	22	3	2.16796	-9	1.84932	1693	TRUE	1	3	48.4032
2010-08-12	-48	BF411	1B	B1005	7	22	2	2.15967	13	2.03836	1597.6	TRUE	1	3	17.5872
2010-08-13	-41	BF439	1B	B1005	7	22	4	2.15967	20	1.49863	1488.2	TRUE	0	4	43.0416
2010-08-13	-47	BF426	1B	B1005	7	22	3	2.15967	14	1.84932	1693	TRUE	1	3	41.068
2011-12-29	-69	DF166	11	D1201	8	23	3	1.67403	-8	2.39726	1347.17	FALSE	0	NA	11.148
2011-12-29	-69	DF055	11	D1201	8	23	1	1.67403	-8	7.4	1484.71	FALSE	0	NA	17.3624
2012-01-02	-65	DF055	11	D1201	8	23	1	1.58066	-4	7.4	1484.71	FALSE	0	NA	23.0704
2012-01-02	-65	DF166	11	D1201	8	23	3	1.58066	-4	2.39726	1347.17	FALSE	0	NA	16.0376
2012-01-03	-64	DF055	11	D1201	8	23	1	1.58066	-3	7.4	1484.71	FALSE	0	NA	32.8128
2012-01-03	-64	DF166	11	D1201	8	23	3	1.58066	-3	2.39726	1347.17	FALSE	0	NA	27.188
2012-01-04	-63	DF166	11	D1201	8	23	3	1.58066	-2	2.39726	1347.17	FALSE	0	NA	29.3248
2012-01-05	-62	DF055	11	D1201	8	23	1	1.58066	-1	7.4	1484.71	FALSE	0	NA	33.0576
2012-01-05	-62	DF166	11	D1201	8	23	3	1.58066	-1	2.39726	1347.17	FALSE	0	NA	25.3824
2012-01-06	-61	DF166	11	D1201	8	23	3	1.58066	0	2.39726	1347.17	FALSE	0	NA	35.3504
2012-01-06	-61	DF055	11	D1201	8	23	1	1.58066	0	7.4	1484.71	FALSE	0	NA	30.9824
2012-01-07	-60	DF166	11	D1201	8	23	3	1.58066	1	2.39726	1347.17	FALSE	0	NA	46.1912
2012-01-07	-60	DF055	11	D1201	8	23	1	1.58066	1	7.4	1484.71	FALSE	0	NA	16.9472
2012-01-10	-57	DF166	11	D1201	8	23	3	1.58066	4	2.39726	1347.17	FALSE	0	NA	16.1256
2012-01-10	-57	DF055	11	D1201	8	23	1	1.58066	4	7.4	1484.71	FALSE	0	NA	19.312
2010-07-13	-72	BF439	1B	B1005	7	22	4	2.28508	-11	1.49863	1488.2	TRUE	0	4	43.8648
2010-07-13	-78	BF411	1B	B1005	7	22	2	2.28508	-17	2.03836	1597.6	TRUE	1	3	47.9736
2010-07-29	-62	BF215	1B	B1005	7	22	1	2.16575	-1	6.51233	1627.33	TRUE	2	3	30.812
2010-07-29	-62	BF411	1B	B1005	7	22	2	2.16575	-1	2.03836	1597.6	TRUE	1	3	92.4216
2010-07-30	-55	BF439	1B	B1005	7	22	4	2.16575	6	1.49863	1488.2	TRUE	0	4	31.7528
2010-07-30	-61	BF426	1B	B1005	7	22	3	2.16575	0	1.84932	1693	TRUE	1	3	43.5752
2011-02-26	-73	DF055	11	D1103	12	28	1	1.59392	-12	6.5726	1452	TRUE	1	NA	47.2088
2011-03-17	-54	DF055	11	D1103	12	28	1	1.59558	7	6.5726	1452	TRUE	1	NA	22.8552
2011-03-28	-43	DF055	11	D1103	12	28	1	1.60497	18	6.5726	1452	TRUE	1	NA	22.996
2011-04-16	-77	BF426	1B	B1103	10	24	2	1.45912	-16	2.60548	1703.33	TRUE	0	NA	45.2672
2011-04-21	-72	BF411	1B	B1103	10	24	1	1.43757	-11	2.79452	1678	TRUE	2	NA	37.2552
2011-04-30	-63	BF411	1B	B1103	10	24	1	1.34862	-2	2.79452	1678	TRUE	2	NA	49.2304
2011-05-20	-43	BF411	1B	B1103	10	24	1	1.51713	18	2.79452	1678	TRUE	2	NA	22.388
2011-05-20	-43	BF483	1B	B1103	10	24	3	1.51713	18	1.15342	1490	TRUE	0	NA	51.4048
2011-05-20	-43	BF426	1B	B1103	10	24	2	1.51713	18	2.60548	1703.33	TRUE	0	NA	44.204
2011-05-25	-38	BF426	1B	B1103	10	24	2	1.59503	23	2.60548	1703.33	TRUE	0	NA	34.4872
2010-08-27	-27	BF439	1B	B1005	7	22	4	2.00442	34	1.49863	1488.2	TRUE	0	4	43.3032
2010-08-27	-33	BF426	1B	B1005	7	22	3	2.00442	28	1.84932	1693	TRUE	1	3	32.1976
2010-08-27	-33	BF411	1B	B1005	7	22	2	2.00442	28	2.03836	1597.6	TRUE	1	3	52.7992
2010-09-03	-26	BF215	1B	B1005	7	22	1	1.96851	35	6.51233	1627.33	TRUE	2	3	36.7376
2010-09-11	-18	BF215	1B	B1005	7	22	1	1.95193	43	6.51233	1627.33	TRUE	2	3	33.596
2010-09-17	-6	BF439	1B	B1005	7	22	4	1.99945	55	1.49863	1488.2	TRUE	0	4	77.7976
2010-09-17	-12	BF411	1B	B1005	7	22	2	1.99945	49	2.03836	1597.6	TRUE	1	3	60.1528
2010-09-18	-11	BF426	1B	B1005	7	22	3	1.99116	50	1.84932	1693	TRUE	1	3	46.6208
2010-09-23	-6	BF215	1B	B1005	7	22	1	2.09171	55	6.51233	1627.33	TRUE	2	3	34.9008
2010-10-12	-58	BF454	1B	B1006	6	20	5	2.15635	3	1.47123	1407.2	TRUE	1	3	18.9504
2010-10-12	-58	BF411	1B	B1006	6	20	2	2.15635	3	2.23288	1747.4	TRUE	1	3	23.0936
2010-10-14	-69	BF215	1B	B1006	6	20	1	2.18343	-8	6.74247	1667	TRUE	4	NA	26.4864
2010-12-20	-50	VF033	15	V1101	2	7	1	1.65359	11	4.79178	1329.5	TRUE	2	NA	41.1848
2011-01-20	-77	FF152	4B	F1102	8	14	5	1.78895	-16	2.88493	1202	TRUE	2	3	56.06
2011-01-20	-77	FF133	4B	F1102	8	14	1.5	1.78895	-16	4.52877	1260.33	TRUE	3	3	22.1904
2011-01-20	-77	FF137	4B	F1102	8	14	1.5	1.78895	-16	4.52877	1300	TRUE	1	4	29.3672
2011-01-27	-70	FF165	4B	F1102	8	14	6	1.77182	-9	1.23836	931.5	TRUE	0	4	24.6784
2011-02-03	-63	FF137	4B	F1102	8	14	1.5	1.80773	-2	4.52877	1300	TRUE	1	4	65.8616
2011-02-16	-78	HF184	1H	H1101	8	14	3	1.6674	-17	2.14795	1229.67	TRUE	1	NA	33.5832
2011-02-16	-78	HF178	1H	H1101	8	14	2	1.6674	-17	2.55616	1194	TRUE	3	3	14.948
2011-03-17	-49	HF164	1H	H1101	8	14	1	1.59558	12	2.99726	1291.67	TRUE	1	3	20.656
2011-03-17	-49	HF178	1H	H1101	8	14	2	1.59558	12	2.55616	1194	TRUE	3	3	26.3048
2011-03-22	-44	HF178	1H	H1101	8	14	2	1.62431	17	2.55616	1194	TRUE	3	3	21.1344
2011-03-31	-7	FF137	4B	F1102	8	14	1.5	1.56188	54	4.52877	1300	TRUE	1	4	18.1552
2011-03-31	-7	FF133	4B	F1102	8	14	1.5	1.56188	54	4.52877	1260.33	TRUE	3	3	24.0864
2011-04-29	-6	HF184	1H	H1101	8	14	3	1.34862	55	2.14795	1229.67	TRUE	1	NA	17.5984
2011-05-23	-71	DF055	11	D1106	10	25	1	1.59282	-10	6.80274	1471.8	TRUE	2	NA	36.056
2011-06-10	-73	VF033	15	V1104	2	6	1	1.59006	-12	5.32603	1412.86	TRUE	3	NA	46.5016
2011-06-14	-69	VF033	15	V1104	2	6	1	1.60773	-8	5.32603	1412.86	TRUE	3	NA	54.6512
2011-06-10	-22	BF411	1B	B1103	10	24	1	1.59006	39	2.79452	1678	TRUE	2	NA	43.044
2011-06-06	-57	DF055	11	D1106	10	25	1	1.59006	4	6.80274	1471.8	TRUE	2	NA	20.4296
2011-06-21	-62	VF033	15	V1104	2	6	1	1.62265	-1	5.32603	1412.86	TRUE	3	NA	25.4104
2011-06-28	-4	BF426	1B	B1103	10	24	2	1.73646	57	2.60548	1703.33	TRUE	0	NA	50.3224
2011-06-26	-6	BF483	1B	B1103	10	24	3	1.74309	55	1.15342	1490	TRUE	0	NA	67.1072
2011-06-25	-7	BF426	1B	B1103	10	24	2	1.74254	54	2.60548	1703.33	TRUE	0	NA	31.2392
2011-06-25	-7	BF411	1B	B1103	10	24	1	1.74254	54	2.79452	1678	TRUE	2	NA	37.732
2011-06-25	-7	BF483	1B	B1103	10	24	3	1.74254	54	1.15342	1490	TRUE	0	NA	66.8192
2011-07-08	-45	VF033	15	V1104	2	6	1	1.89006	16	5.32603	1412.86	TRUE	3	NA	28.3016
2011-07-14	-39	VF033	15	V1104	2	6	1	1.89006	22	5.32603	1412.86	TRUE	3	NA	34.8048
2011-04-29	-64	BF426	1B	B1103	10	24	2	1.34862	-3	2.60548	1703.33	TRUE	0	NA	47.044
2011-06-26	-6	BF426	1B	B1103	10	24	2	1.74309	55	2.60548	1703.33	TRUE	0	NA	18.4616
2011-10-07	-4	BF484	1B	B1104	9	22	1	2.07459	57	1.43014	1445.33	TRUE	1	2	58.3952
2011-10-07	-22	FF165	4B	F1104	8	13	4	2.07459	39	1.8	1028.67	TRUE	0	2	77.4504
2011-10-12	-17	FF137	4B	F1104	8	13	1	2.22983	44	5.09041	1335.75	TRUE	1	3	31.896
2011-10-26	-77	HF220	1H	H1201	9	20	1	2.10608	-16	1.16986	1033.5	TRUE	0	NA	42.7464
2011-10-27	-2	FF165	4B	F1104	8	13	4	2.09006	59	1.8	1028.67	TRUE	0	2	41.5384
2012-01-18	-49	DF139	11	D1201	8	23	2	1.58944	12	3.40548	1432	FALSE	0	NA	76.9824
2012-01-20	-23	BF484	1B	B1201	7	19	1	1.58833	38	1.76986	1371.5	TRUE	0	3	11.6664
2012-02-21	-59	BF439	1B	B1202	6	17	1	1.32044	2	3.07397	1983	TRUE	4	5	31.976
2012-02-23	-57	BF523	1B	B1202	6	17	4	1.30497	4	0.939726	1343	TRUE	1	3	41.9592
2012-02-23	-57	BF484	1B	B1202	6	17	3	1.30497	4	1.95616	1824	TRUE	2	3	23.6592
2012-02-23	-57	BF473	1B	B1202	6	17	2	1.30497	4	2.24384	1767	TRUE	3	3	20.648
2012-03-16	-35	BF439	1B	B1202	6	17	1	1.12928	26	3.07397	1983	TRUE	4	5	28.8416
2012-03-17	-34	BF473	1B	B1202	6	17	2	0.963536	27	2.24384	1767	TRUE	3	3	49.1368
2012-03-31	-20	BF523	1B	B1202	6	17	4	1.04972	41	0.939726	1343	TRUE	1	3	22.652
2012-03-31	-20	BF484	1B	B1202	6	17	3	1.04972	41	1.95616	1824	TRUE	2	3	11.408
2012-04-04	-19	HF182	1H	H1202	7	15	3	1.05138	42	3.11781	1240	TRUE	1	1	30.8336
2012-04-04	-19	HF178	1H	H1202	7	15	2	1.05138	42	3.52603	1257	TRUE	1	2	15.8328
2012-04-04	-19	HF219	1H	H1202	7	15	4	1.05138	42	1.45205	1141	TRUE	1	2	21.1832
2012-04-05	-15	BF523	1B	B1202	6	17	4	1.05414	46	0.939726	1343	TRUE	1	3	43.0408
2012-04-05	-15	BF484	1B	B1202	6	17	3	1.05414	46	1.95616	1824	TRUE	2	3	23.9808
2012-04-05	-15	BF473	1B	B1202	6	17	2	1.05414	46	2.24384	1767	TRUE	3	3	14.0088
2012-04-07	-13	BF439	1B	B1202	6	17	1	0.972928	48	3.07397	1983	TRUE	4	5	31.1256
2012-04-11	-12	HF164	1H	H1202	7	15	1	1.53536	49	3.96712	1462	TRUE	3	3	19.976
2012-04-17	-29	DF139	11	D1202	8	25	2.5	1.77845	32	3.59726	1618	TRUE	2	3	13.5112
2012-04-17	-29	DF130	11	D1202	8	25	2.5	1.77845	32	3.59726	1340	TRUE	1	NA	70.2896
2012-04-17	-29	DF166	11	D1202	8	25	4	1.77845	32	2.58904	1439	TRUE	3	3	8.208
2012-04-17	-29	DF055	11	D1202	8	25	1	1.77845	32	7.59178	1560	TRUE	4	NA	9.4096
2012-04-17	-20	VF033	15	V1202	1	6	1	1.77845	41	6.03562	1326	TRUE	4	NA	10.7184
2012-04-28	-60	HF125	1H	H1203	7	15	1	1.71547	1	5.57808	1392.5	TRUE	2	3	57.5048
2012-04-28	-60	HF219	1H	H1203	7	15	2	1.71547	1	1.63014	1165	TRUE	1	NA	23.792
2012-04-28	-60	BF439	1B	B1203	6	16	1	1.71547	1	3.26027	1879	TRUE	3	NA	45.9904
2012-04-28	-60	BF535	1B	B1203	6	16	4	1.71547	1	0.989041	1404	TRUE	3	NA	45.86
2012-04-28	-18	DF055	11	D1202	8	25	1	1.71547	43	7.59178	1560	TRUE	4	NA	69.8112
2012-05-11	-47	BF484	1B	B1203	6	16	2	1.63978	14	2.14247	1756	TRUE	3	NA	60.0952
2012-05-23	-35	HF125	1H	H1203	7	15	1	2.11768	26	5.57808	1392.5	TRUE	2	3	36.2512
2012-05-29	-29	BF439	1B	B1203	6	16	1	2.14309	32	3.26027	1879	TRUE	3	NA	29.0192
2012-05-29	-29	BF535	1B	B1203	6	16	4	2.14309	32	0.989041	1404	TRUE	3	NA	57.2368
2012-05-29	-29	BF484	1B	B1203	6	16	2	2.14309	32	2.14247	1756	TRUE	3	NA	23.2296
2012-06-18	-9	BF523	1B	B1203	6	16	3	1.97956	52	1.12603	1556	TRUE	2	NA	21.264
2012-06-25	-2	HF125	1H	H1203	7	15	1	1.97348	59	5.57808	1392.5	TRUE	2	3	137.07
2012-07-06	-73	BF535	1B	B1204	6	16	3	1.95967	-12	1.2137	1559.25	TRUE	0	2	34.348
2012-07-12	-13	DF130	11	D1203	8	27	1	1.95967	48	3.78904	1697	FALSE	0	NA	41.2968
2012-08-07	-60	DF055	11	D1204	6	24	1	1.98122	1	7.98356	1794	TRUE	2	NA	9.4584
2012-08-07	-41	BF439	1B	B1204	6	16	1	1.98122	20	3.48493	1618.33	TRUE	1	3	21.256
2012-08-22	-26	BF535	1B	B1204	6	16	3	2.00497	35	1.2137	1559.25	TRUE	0	2	48.24
2012-08-22	-26	BF439	1B	B1204	6	16	1	2.00497	35	3.48493	1618.33	TRUE	1	3	16.72
2012-09-12	-5	BF487	1B	B1204	6	16	2	2.30442	56	2.36712	1589	TRUE	1	2	26.3712
2012-09-12	-5	BF439	1B	B1204	6	16	1	2.30442	56	3.48493	1618.33	TRUE	1	3	59.6424
2012-11-08	-25	FF196	4B	F1205	3	8	1	2.07624	36	1.10137	1285.75	FALSE	0	NA	18.9096
2013-04-03	-61	HF240	1H	H1303	8	20	1	2.77182	0	1.11233	1051	TRUE	2	NA	13.5696
2013-05-11	-53	BF561	1B	B1304	12	30	3.5	2.64205	8	1.20274	1144	TRUE	1	3	7.6144
2013-05-11	-53	BF535	1B	B1304	12	30	2	2.64205	8	2.00548	1800	TRUE	0	2	41.7008
2013-05-11	-53	BF566	1B	B1304	12	30	3.5	2.64205	8	1.20274	1650	TRUE	3	4	14.088
2013-05-13	-44	DF169	11	D1302	9	33	1	2.65714	17	3.12603	1526	FALSE	0	3	35.9448
2013-05-18	-46	BF487	1B	B1304	12	30	1	2.65486	15	3.1589	1766	TRUE	1	3	24.8048
2013-06-18	-8	DF169	11	D1302	9	33	1	2.72114	53	3.12603	1526	FALSE	0	3	26.1
2013-08-09	-59	HF178	1H	H1304	8	19	1	2.256	2	4.98356	1303.2	TRUE	1	3	13.5064
2013-08-14	-52	HF182	1H	H1304	8	19	2	2.16057	9	4.56986	1311.6	TRUE	3	NA	13.3176
2013-08-19	-46	DF169	11	D1303	9	30	2	1.99486	15	3.4	1421	TRUE	1	NA	64.8072
2013-08-23	-48	BF473	1B	B1306	9	22	1	2.052	13	3.71781	1850.25	TRUE	3	3	113.263
2013-08-23	-26	BF593	1B	B1305	9	22	2	2.052	35	1.00274	1183	TRUE	3	3	21.7888
2013-08-23	-26	BF566	1B	B1305	9	22	1	2.052	35	1.4137	1562.25	TRUE	2	NA	37.4808
2013-08-26	-39	DF130	11	D1303	9	30	1	2.08779	22	4.98356	1432	TRUE	2	NA	19.4416
2013-08-29	-36	DF169	11	D1303	9	30	2	2.08779	25	3.4	1421	TRUE	1	NA	29.26
2013-09-10	-8	BF593	1B	B1305	9	22	2	2.0657	53	1.00274	1183	TRUE	3	3	61.1848
2013-09-12	-28	BF473	1B	B1306	9	22	1	1.9436	33	3.71781	1850.25	TRUE	3	3	9.0968
2013-09-18	-17	HF182	1H	H1304	8	19	2	2.11802	44	4.56986	1311.6	TRUE	3	NA	10.916
2013-10-04	-6	BF473	1B	B1306	9	22	1	2.2907	55	3.71781	1850.25	TRUE	3	3	6.7352
2013-10-04	-3	HF178	1H	H1304	8	19	1	2.2907	58	4.98356	1303.2	TRUE	1	3	17.9688
2014-03-17	-25	HF182	1H	H1401	10	20	1	1.97569	36	5.08493	1343.17	FALSE	0	3	23.1992
2014-03-25	-17	HF220	1H	H1401	10	20	2	1.93702	44	3.41918	1303.8	FALSE	0	3	18.616
